# Supplementary material for: Habitat Imaging Biomarkers for Diagnosis and Prognosis in Cancer Patients Infected with COVID-19
Source: Cancers (Basel). 2022 Dec 31;15(1):275. doi: 10.3390/cancers15010275 (PMC9818576; doi:10.3390/cancers15010275)
Supplement: Supplementary file 1 [file cancers-15-00275-s001.zip]

Archive with 14 entries (14 files):
- D3CODE members.pdf
- Supplement Figure S1.tif
- Supplement Figure S2.tif
- Supplement Figure S3.tif
- Supplement Figure S4.tif
- Supplement Figure S5.tif
- Supplement Table S1.pdf
- Supplement Table S2.pdf
- Supplement Table S3.pdf
- Supplement Table S4.pdf
- Supplement Table S5.pdf
- Supplement Table S6.pdf
- Supplement Table S7.pdf
- Supplement Table S8.pdf
